# Supplementary material for: Multiscale Mechanical Characterization of Polyether-2-ketone (PEKK) for Biomedical Application
Source: Bioengineering (Basel). 2024 Feb 29;11(3):244. doi: 10.3390/bioengineering11030244 (PMC10968480; doi:10.3390/bioengineering11030244)
Supplement: Supplementary file 1 [file bioengineering-11-00244-s001.zip]

Archive with 1 entries (1 files):
- bioengineering-2811583-supplementary.pdf
